# Supplementary material for: AI-Assisted surgical vision: evaluating YOLOv8 and YOLOv12 for real-time detection in colon cancer surgery
Source: Front Surg. 2026 Jan 13;12:1724635. doi: 10.3389/fsurg.2025.1724635 (PMC12834723; doi:10.3389/fsurg.2025.1724635)
Supplement: Supplementary file 2 [file Supplementaryfile2.xlsx]

## Sheet: Sheet1
序号	提交答卷时间	所用时间	来源	来源详情	来自IP	1、How old are you?	2、What is your job title?	3、Do you understand the concept of AI-assisted surgeons?	4、The image shows a view under robot-assisted laparoscopy. Please identify the lymph nodes in the picture and estimate how long it would take you.	5、This image shows the robot-assisted laparoscopic view after being labeled by artificial intelligence. Using AI-assisted identification, identify the lymph nodes in the image and estimate how long it would take you.	6、In the previous question, if artificial intelligence is used in real-time to mark structures such as 'lymph nodes' on the surgical screen during surgery, what is your view on the statement that 'artificial intelligence can improve surgical efficiency'?	7、If you or a family member need surgery, would you prefer an AI-assisted surgical procedure under similar conditions?
1	2025/7/29 11:57:36	24秒	微信	N/A	183.199.71.119(河北-秦皇岛)	31-40 years old	Associate Chief Physician	Very familiar, can describe its technical principles in detail	more than 20 seconds	2within two seconds	I strongly agree	Very willing, believe in its advantages
2	2025/7/29 12:19:46	28秒	微信	N/A	183.199.71.119(河北-秦皇岛)	31-40 years old	Associate Chief Physician	Very familiar, can describe its technical principles in detail	more than 20 seconds	2within two seconds	I strongly agree	Very willing, believe in its advantages
3	2025/7/29 12:38:47	79秒	微信	N/A	183.199.69.37(河北-秦皇岛)	41-50 years old	Associate Chief Physician	I've heard of it, but I'm not sure about its specific meaning.	2-10 seconds	10-20 seconds	I strongly agree	Very willing, believe in its advantages
4	2025/7/29 12:55:18	58秒	微信	N/A	60.7.238.154(河北-秦皇岛)	50-60 years old	Associate Chief Physician	Generally aware that artificial intelligence is involved in surgery-related work	2-10 seconds	2-10 seconds	I strongly agree	Willing to try, but need to understand specific technical details.
5	2025/7/29 12:55:18	85秒	微信	N/A	183.198.223.61(河北-秦皇岛)	31-40 years old	Associate Chief Physician	I've heard of it, but I'm not sure about its specific meaning.	Not found	2-10 seconds	very agreeable	Very willing, believe in its advantages
6	2025/7/29 12:55:26	48秒	微信	N/A	27.223.76.114(山东-青岛)	31-40 years old	Associate Chief Physician	It is more clear about its basic concepts and application scenarios.	2-10 seconds	2-10 seconds	very agreeable	Willing to try, but need to understand specific technical details.
7	2025/7/29 12:58:44	59秒	微信	N/A	36.98.20.151(河北-石家庄)	50-60 years old	Associate Chief Physician	I've heard of it, but I'm not sure about its specific meaning.	more than 20 seconds	2within two seconds	very agreeable	Willing to try, but need to understand specific technical details.
8	2025/7/29 13:06:35	146秒	微信	N/A	123.181.222.14(河北-秦皇岛)	41-50 years old	Associate Chief Physician	Generally aware that artificial intelligence is involved in surgery-related work	Not found	2within two seconds	I strongly agree	Very willing, believe in its advantages
9	2025/7/29 13:11:09	39秒	微信	N/A	39.144.85.176(河北-唐山)	41-50 years old	Associate Chief Physician	I've heard of it, but I'm not sure about its specific meaning.	2-10 seconds	2within two seconds	very agreeable	Very willing, believe in its advantages
10	2025/7/29 13:21:54	107秒	微信	N/A	39.144.85.221(河北-唐山)	over 60 years old	Associate Chief Physician	Generally aware that artificial intelligence is involved in surgery-related work	more than 20 seconds	2within two seconds	very agreeable	Willing to try, but need to understand specific technical details.
11	2025/7/29 13:59:23	100秒	微信	N/A	110.255.184.240(河北-秦皇岛)	31-40 years old	Associate Chief Physician	Generally aware that artificial intelligence is involved in surgery-related work	10-20 seconds	2within two seconds	very agreeable	Willing to try, but need to understand specific technical details.
12	2025/7/29 14:00:28	174秒	微信	N/A	106.8.33.241(河北-秦皇岛)	41-50 years old	Associate Chief Physician	I've heard of it, but I'm not sure about its specific meaning.	within two seconds	2within two seconds	I strongly agree	Willing to try, but need to understand specific technical details.
13	2025/7/29 14:00:47	44秒	微信	N/A	116.130.192.243(天津-天津)	18-30 years old	physician	Generally aware that artificial intelligence is involved in surgery-related work	more than 20 seconds	2-10 seconds	I strongly agree	Very willing, believe in its advantages
14	2025/7/29 14:07:46	73秒	微信	N/A	39.144.108.121(山东-枣庄)	31-40 years old	Attending physician	I've heard of it, but I'm not sure about its specific meaning.	Not found	Not found	I strongly agree	Willing to try, but need to understand specific technical details.
15	2025/7/29 14:10:03	33秒	微信	N/A	120.194.196.209(河南-商丘)	41-50 years old	Chief Physician	I've heard of it, but I'm not sure about its specific meaning.	2-10 seconds	2within two seconds	I strongly agree	Very willing, believe in its advantages
16	2025/7/29 14:10:21	56秒	微信	N/A	223.104.102.36(河北-邢台)	31-40 years old	Attending physician	It is more clear about its basic concepts and application scenarios.	2-10 seconds	2-10 seconds	very agreeable	Willing to try, but need to understand specific technical details.
17	2025/7/29 14:15:06	61秒	微信	N/A	112.224.161.114(山东-济南)	31-40 years old	Attending physician	Generally aware that artificial intelligence is involved in surgery-related work	more than 20 seconds	more than 20 seconds	I strongly agree	Very willing, believe in its advantages
18	2025/7/29 14:16:52	51秒	微信	N/A	39.144.85.96(河北-唐山)	18-30 years old	physician	Generally aware that artificial intelligence is involved in surgery-related work	Not found	2within two seconds	I strongly agree	Willing to try, but need to understand specific technical details.
19	2025/7/29 14:21:01	48秒	微信	N/A	39.144.82.80(天津-天津)	18-30 years old	physician	Generally aware that artificial intelligence is involved in surgery-related work	more than 20 seconds	2within two seconds	I strongly agree	Willing to try, but need to understand specific technical details.
20	2025/7/29 14:21:51	155秒	手机提交	直接访问	39.144.240.200(安徽-合肥)	31-40 years old	Associate Chief Physician	I have never heard of it at all.	2-10 seconds	2within two seconds	very agreeable	Willing to try, but need to understand specific technical details.
21	2025/7/29 14:23:50	42秒	微信	N/A	221.192.127.88(河北-唐山)	18-30 years old	physician	Generally aware that artificial intelligence is involved in surgery-related work	2-10 seconds	2-10 seconds	I strongly agree	Very willing, believe in its advantages
22	2025/7/29 14:24:28	169秒	微信	N/A	39.144.168.133(江西-上饶)	31-40 years old	Associate Chief Physician	Generally aware that artificial intelligence is involved in surgery-related work	2-10 seconds	2within two seconds	very agreeable	Willing to try, but need to understand specific technical details.
23	2025/7/29 14:25:28	31秒	微信	N/A	39.144.89.148(河北-石家庄)	41-50 years old	Chief Physician	Very familiar, can describe its technical principles in detail	2-10 seconds	2-10 seconds	very agreeable	Willing to try, but need to understand specific technical details.
24	2025/7/29 14:26:39	26秒	微信	N/A	183.199.71.119(河北-秦皇岛)	31-40 years old	Associate Chief Physician	Very familiar, can describe its technical principles in detail	more than 20 seconds	2within two seconds	I strongly agree	Very willing, believe in its advantages
25	2025/7/29 14:37:25	29秒	微信	N/A	106.119.29.0(河北-石家庄)	31-40 years old	Attending physician	It is more clear about its basic concepts and application scenarios.	more than 20 seconds	more than 20 seconds	neutral (uncertain)	Very willing, believe in its advantages
26	2025/7/29 14:43:49	40秒	微信	N/A	123.183.136.74(河北-秦皇岛)	31-40 years old	Attending physician	Very familiar, can describe its technical principles in detail	2-10 seconds	2within two seconds	I strongly agree	Very willing, believe in its advantages
27	2025/7/29 14:44:11	1981秒	微信	N/A	111.227.23.96(河北-唐山)	18-30 years old	physician	I've heard of it, but I'm not sure about its specific meaning.	more than 20 seconds	2within two seconds	I strongly agree	Willing to try, but need to understand specific technical details.
28	2025/7/29 14:53:51	74秒	微信	N/A	39.144.85.130(河北-唐山)	31-40 years old	Associate Chief Physician	I've heard of it, but I'm not sure about its specific meaning.	Not found	2-10 seconds	very agreeable	Willing to try, but need to understand specific technical details.
29	2025/7/29 14:54:03	65秒	微信	N/A	183.199.65.40(河北-秦皇岛)	18-30 years old	physician	Generally aware that artificial intelligence is involved in surgery-related work	more than 20 seconds	more than 20 seconds	I strongly agree	Willing to try, but need to understand specific technical details.
30	2025/7/29 14:54:18	34秒	微信	N/A	221.192.126.6(河北-唐山)	18-30 years old	physician	I've heard of it, but I'm not sure about its specific meaning.	more than 20 seconds	10-20 seconds	very agreeable	Willing to try, but need to understand specific technical details.
31	2025/7/29 14:56:39	18秒	微信	N/A	27.128.14.140(河北-石家庄)	31-40 years old	Associate Chief Physician	I've heard of it, but I'm not sure about its specific meaning.	Not found	2-10 seconds	I strongly agree	Very willing, believe in its advantages
32	2025/7/29 14:56:53	62秒	微信	N/A	36.98.228.208(河北-唐山)	18-30 years old	no title	Generally aware that artificial intelligence is involved in surgery-related work	Not found	more than 20 seconds	very agreeable	Willing to try, but need to understand specific technical details.
33	2025/7/29 15:07:04	66秒	微信	N/A	39.144.85.189(河北-唐山)	41-50 years old	Associate Chief Physician	I've heard of it, but I'm not sure about its specific meaning.	Not found	2within two seconds	I strongly agree	Very willing, believe in its advantages
34	2025/7/29 15:07:37	61秒	微信	N/A	27.128.110.90(河北-石家庄)	18-30 years old	physician	I've heard of it, but I'm not sure about its specific meaning.	10-20 seconds	2within two seconds	very agreeable	Willing to try, but need to understand specific technical details.
35	2025/7/29 15:08:10	48秒	微信	N/A	123.183.136.74(河北-秦皇岛)	18-30 years old	physician	Generally aware that artificial intelligence is involved in surgery-related work	2-10 seconds	2-10 seconds	very agreeable	Willing to try, but need to understand specific technical details.
36	2025/7/29 15:08:55	15秒	微信	N/A	36.98.228.208(河北-唐山)	18-30 years old	no title	Generally aware that artificial intelligence is involved in surgery-related work	Not found	more than 20 seconds	very agreeable	Willing to try, but need to understand specific technical details.
37	2025/7/29 15:09:48	46秒	微信	N/A	106.47.57.15(天津-天津)	18-30 years old	physician	Generally aware that artificial intelligence is involved in surgery-related work	more than 20 seconds	10-20 seconds	very agreeable	Very willing, believe in its advantages
38	2025/7/29 15:15:50	86秒	微信	N/A	39.144.85.188(河北-唐山)	31-40 years old	Associate Chief Physician	It is more clear about its basic concepts and application scenarios.	2-10 seconds	2within two seconds	I strongly agree	Very willing, believe in its advantages
39	2025/7/29 15:16:24	70秒	微信	N/A	182.122.236.199(河南-洛阳)	31-40 years old	Attending physician	Generally aware that artificial intelligence is involved in surgery-related work	Not found	2within two seconds	very agreeable	Willing to try, but need to understand specific technical details.
40	2025/7/29 15:17:02	38秒	微信	N/A	39.144.85.252(河北-唐山)	41-50 years old	Associate Chief Physician	I've heard of it, but I'm not sure about its specific meaning.	more than 20 seconds	2within two seconds	I strongly agree	Very willing, believe in its advantages
41	2025/7/29 15:18:12	53秒	微信	N/A	111.61.127.130(河北-秦皇岛)	31-40 years old	Attending physician	Generally aware that artificial intelligence is involved in surgery-related work	10-20 seconds	10-20 seconds	very agreeable	Willing to try, but need to understand specific technical details.
42	2025/7/29 15:26:03	57秒	微信	N/A	36.98.152.191(河北-石家庄)	31-40 years old	physician	Generally aware that artificial intelligence is involved in surgery-related work	2-10 seconds	2-10 seconds	I strongly agree	Very willing, believe in its advantages
43	2025/7/29 15:40:43	51秒	微信	N/A	106.118.121.11(河北-秦皇岛)	18-30 years old	physician	Generally aware that artificial intelligence is involved in surgery-related work	2-10 seconds	2within two seconds	I strongly agree	Very willing, believe in its advantages
44	2025/7/29 15:41:11	17秒	微信	N/A	39.144.85.250(河北-唐山)	31-40 years old	Attending physician	Generally aware that artificial intelligence is involved in surgery-related work	2-10 seconds	2-10 seconds	very agreeable	Willing to try, but need to understand specific technical details.
45	2025/7/29 15:41:55	15秒	微信	N/A	106.118.121.11(河北-秦皇岛)	18-30 years old	physician	Generally aware that artificial intelligence is involved in surgery-related work	2-10 seconds	2within two seconds	I strongly agree	Very willing, believe in its advantages
46	2025/7/29 15:47:40	65秒	微信	N/A	223.160.136.227(北京-北京)	18-30 years old	Attending physician	Generally aware that artificial intelligence is involved in surgery-related work	more than 20 seconds	2within two seconds	I strongly agree	Very willing, believe in its advantages
47	2025/7/29 16:05:28	67秒	微信	N/A	106.9.72.184(河北-石家庄)	41-50 years old	Attending physician	Generally aware that artificial intelligence is involved in surgery-related work	more than 20 seconds	2-10 seconds	very agreeable	Willing to try, but need to understand specific technical details.
48	2025/7/29 16:14:29	46秒	微信	N/A	123.183.136.74(河北-秦皇岛)	18-30 years old	physician	Generally aware that artificial intelligence is involved in surgery-related work	Not found	2within two seconds	I strongly agree	Willing to try, but need to understand specific technical details.
49	2025/7/29 16:15:13	65秒	微信	N/A	183.199.65.40(河北-秦皇岛)	18-30 years old	physician	I've heard of it, but I'm not sure about its specific meaning.	Not found	2within two seconds	I strongly agree	Willing to try, but need to understand specific technical details.
50	2025/7/29 16:28:36	47秒	微信	N/A	112.7.136.146(山东-日照)	31-40 years old	Attending physician	I've heard of it, but I'm not sure about its specific meaning.	more than 20 seconds	2within two seconds	I strongly agree	Willing to try, but need to understand specific technical details.
51	2025/7/29 16:35:18	44秒	微信	N/A	221.192.122.50(河北-唐山)	18-30 years old	physician	Generally aware that artificial intelligence is involved in surgery-related work	within two seconds	2within two seconds	I strongly agree	Very willing, believe in its advantages
52	2025/7/29 17:26:18	73秒	微信	N/A	36.98.113.105(河北-廊坊)	31-40 years old	Associate Chief Physician	I've heard of it, but I'm not sure about its specific meaning.	Not found	Not found	neutral (uncertain)	Not very willing, more trusting of purely manual surgery
53	2025/7/29 17:36:00	42秒	微信	N/A	36.98.82.55(河北-唐山)	18-30 years old	physician	I've heard of it, but I'm not sure about its specific meaning.	2-10 seconds	10-20 seconds	very agreeable	Very willing, believe in its advantages
54	2025/7/29 17:36:38	32秒	微信	N/A	218.12.20.102(河北-石家庄)	31-40 years old	Attending physician	I've heard of it, but I'm not sure about its specific meaning.	10-20 seconds	10-20 seconds	very agreeable	Willing to try, but need to understand specific technical details.
55	2025/7/29 17:36:47	77秒	微信	N/A	27.128.58.253(河北-石家庄)	18-30 years old	physician	I have never heard of it at all.	Not found	Not found	I strongly agree	completely unwilling
56	2025/7/29 17:36:52	63秒	微信	N/A	218.12.18.123(河北-石家庄)	31-40 years old	Attending physician	Generally aware that artificial intelligence is involved in surgery-related work	more than 20 seconds	more than 20 seconds	very agreeable	Not very willing, more trusting of purely manual surgery
57	2025/7/29 17:44:16	130秒	微信	N/A	36.98.153.30(河北-保定)	41-50 years old	Associate Chief Physician	I've heard of it, but I'm not sure about its specific meaning.	Not found	Not found	very agreeable	Willing to try, but need to understand specific technical details.
58	2025/7/29 17:50:20	39秒	微信	N/A	183.199.71.119(河北-秦皇岛)	41-50 years old	Chief Physician	Generally aware that artificial intelligence is involved in surgery-related work	2-10 seconds	2within two seconds	I strongly agree	Willing to try, but need to understand specific technical details.
59	2025/7/29 19:43:28	57秒	微信	N/A	27.128.94.147(河北-衡水)	31-40 years old	Attending physician	Generally aware that artificial intelligence is involved in surgery-related work	Not found	2-10 seconds	very agreeable	Willing to try, but need to understand specific technical details.
60	2025/7/29 19:49:40	65秒	微信	N/A	121.20.75.69(河北-唐山)	31-40 years old	Associate Chief Physician	Generally aware that artificial intelligence is involved in surgery-related work	Not found	Not found	very agreeable	Willing to try, but need to understand specific technical details.
61	2025/7/30 9:25:46	58秒	微信	N/A	39.144.85.42(河北-唐山)	31-40 years old	Associate Chief Physician	Generally aware that artificial intelligence is involved in surgery-related work	within two seconds	2within two seconds	neutral (uncertain)	Willing to try, but need to understand specific technical details.
62	2025/7/30 10:46:01	32秒	微信	N/A	27.128.29.19(河北-石家庄)	41-50 years old	Attending physician	I've heard of it, but I'm not sure about its specific meaning.	2-10 seconds	2-10 seconds	very agreeable	Willing to try, but need to understand specific technical details.
63	2025/7/30 11:23:10	61秒	微信	N/A	36.98.90.0(河北-唐山)	41-50 years old	Associate Chief Physician	I've heard of it, but I'm not sure about its specific meaning.	2-10 seconds	2-10 seconds	I strongly agree	Very willing, believe in its advantages
64	2025/7/30 11:42:32	90秒	微信	N/A	218.12.16.122(河北-石家庄)	41-50 years old	Attending physician	Generally aware that artificial intelligence is involved in surgery-related work	10-20 seconds	2within two seconds	I strongly agree	Very willing, believe in its advantages
65	2025/7/30 11:43:07	115秒	微信	N/A	27.128.20.169(河北-邯郸)	18-30 years old	physician	I've heard of it, but I'm not sure about its specific meaning.	10-20 seconds	2-10 seconds	very agreeable	Willing to try, but need to understand specific technical details.
66	2025/7/30 11:47:25	83秒	微信	N/A	36.98.130.0(河北-石家庄)	31-40 years old	Associate Chief Physician	I've heard of it, but I'm not sure about its specific meaning.	more than 20 seconds	10-20 seconds	very agreeable	Willing to try, but need to understand specific technical details.
67	2025/7/30 11:54:36	38秒	微信	N/A	218.12.22.41(河北-石家庄)	31-40 years old	Associate Chief Physician	It is more clear about its basic concepts and application scenarios.	Not found	more than 20 seconds	very agreeable	Very willing, believe in its advantages
68	2025/7/30 11:59:48	29秒	微信	N/A	221.131.175.72(江苏-连云港)	41-50 years old	Associate Chief Physician	Generally aware that artificial intelligence is involved in surgery-related work	10-20 seconds	10-20 seconds	very agreeable	Very willing, believe in its advantages
69	2025/7/30 12:09:25	83秒	微信	N/A	36.98.47.0(河北-石家庄)	31-40 years old	Associate Chief Physician	Generally aware that artificial intelligence is involved in surgery-related work	more than 20 seconds	2within two seconds	neutral (uncertain)	Willing to try, but need to understand specific technical details.
70	2025/7/30 12:19:19	102秒	微信	N/A	61.159.16.121(河北-保定)	31-40 years old	Attending physician	Generally aware that artificial intelligence is involved in surgery-related work	2-10 seconds	2-10 seconds	very agreeable	Willing to try, but need to understand specific technical details.
71	2025/7/30 12:30:32	39秒	微信	N/A	27.128.80.235(河北-石家庄)	31-40 years old	Associate Chief Physician	Generally aware that artificial intelligence is involved in surgery-related work	within two seconds	2within two seconds	I strongly agree	Very willing, believe in its advantages
72	2025/7/30 12:33:23	48秒	微信	N/A	183.197.40.254(河北-石家庄)	31-40 years old	Associate Chief Physician	Generally aware that artificial intelligence is involved in surgery-related work	more than 20 seconds	2within two seconds	I strongly agree	Very willing, believe in its advantages
73	2025/7/30 12:37:20	36秒	微信	N/A	121.16.238.22(河北-沧州)	31-40 years old	Attending physician	I've heard of it, but I'm not sure about its specific meaning.	10-20 seconds	2within two seconds	I strongly agree	Very willing, believe in its advantages
74	2025/7/30 12:40:56	79秒	微信	N/A	106.9.68.145(河北-石家庄)	41-50 years old	Attending physician	I've heard of it, but I'm not sure about its specific meaning.	2-10 seconds	2within two seconds	very agreeable	Very willing, believe in its advantages
75	2025/7/30 13:02:12	135秒	微信	N/A	39.144.85.172(河北-唐山)	41-50 years old	Associate Chief Physician	Generally aware that artificial intelligence is involved in surgery-related work	2-10 seconds	2-10 seconds	neutral (uncertain)	Willing to try, but need to understand specific technical details.
76	2025/7/30 13:02:58	60秒	微信	N/A	106.8.36.112(河北-秦皇岛)	18-30 years old	physician	Generally aware that artificial intelligence is involved in surgery-related work	10-20 seconds	2within two seconds	very agreeable	Willing to try, but need to understand specific technical details.
77	2025/7/30 13:15:20	51秒	微信	N/A	101.28.183.73(河北-邯郸)	31-40 years old	Attending physician	Generally aware that artificial intelligence is involved in surgery-related work	10-20 seconds	2within two seconds	I strongly agree	Willing to try, but need to understand specific technical details.
78	2025/7/30 13:17:16	62秒	微信	N/A	182.51.86.246(河北-廊坊)	31-40 years old	Attending physician	Generally aware that artificial intelligence is involved in surgery-related work	more than 20 seconds	more than 20 seconds	very agreeable	Willing to try, but need to understand specific technical details.
79	2025/7/30 13:19:40	60秒	微信	N/A	39.144.84.224(河北-邯郸)	31-40 years old	Attending physician	Generally aware that artificial intelligence is involved in surgery-related work	10-20 seconds	2within two seconds	I strongly agree	Willing to try, but need to understand specific technical details.
80	2025/7/30 13:25:21	126秒	微信	N/A	219.148.84.220(河北-邯郸)	50-60 years old	Associate Chief Physician	I've heard of it, but I'm not sure about its specific meaning.	10-20 seconds	2-10 seconds	very agreeable	Willing to try, but need to understand specific technical details.
81	2025/7/30 13:31:58	63秒	微信	N/A	106.119.59.183(河北-唐山)	31-40 years old	Attending physician	I've heard of it, but I'm not sure about its specific meaning.	more than 20 seconds	2within two seconds	neutral (uncertain)	Willing to try, but need to understand specific technical details.
82	2025/7/30 13:38:41	52秒	微信	N/A	183.199.240.1(河北-邯郸)	41-50 years old	Attending physician	It is more clear about its basic concepts and application scenarios.	2-10 seconds	2-10 seconds	very agreeable	Very willing, believe in its advantages
83	2025/7/30 14:37:11	77秒	微信	N/A	27.128.91.128(河北-衡水)	31-40 years old	Associate Chief Physician	It is more clear about its basic concepts and application scenarios.	2-10 seconds	2within two seconds	Not very agreeable	Willing to try, but need to understand specific technical details.
84	2025/7/30 14:41:17	32秒	微信	N/A	221.192.127.157(河北-唐山)	18-30 years old	physician	I've heard of it, but I'm not sure about its specific meaning.	2-10 seconds	2within two seconds	very agreeable	Willing to try, but need to understand specific technical details.
85	2025/7/30 15:08:28	80秒	微信	N/A	36.98.16.141(河北-石家庄)	31-40 years old	Attending physician	Generally aware that artificial intelligence is involved in surgery-related work	2-10 seconds	2-10 seconds	I strongly agree	Very willing, believe in its advantages
86	2025/7/30 15:09:07	66秒	微信	N/A	39.144.85.16(河北-唐山)	50-60 years old	Associate Chief Physician	It is more clear about its basic concepts and application scenarios.	more than 20 seconds	more than 20 seconds	very agreeable	Willing to try, but need to understand specific technical details.
87	2025/7/30 15:42:38	47秒	微信	N/A	42.202.99.156(辽宁-阜新)	31-40 years old	Attending physician	I have never heard of it at all.	Not found	Not found	Not very agreeable	Not very willing, more trusting of purely manual surgery
88	2025/7/30 16:09:34	55秒	微信	N/A	36.98.108.133(河北-廊坊)	31-40 years old	Attending physician	I've heard of it, but I'm not sure about its specific meaning.	more than 20 seconds	2within two seconds	I strongly agree	Very willing, believe in its advantages
89	2025/7/30 17:21:05	114秒	微信	N/A	123.181.174.239(河北-唐山)	18-30 years old	physician	It is more clear about its basic concepts and application scenarios.	10-20 seconds	2-10 seconds	very agreeable	Willing to try, but need to understand specific technical details.
90	2025/7/30 18:27:56	127秒	微信	N/A	106.9.123.168(河北-石家庄)	41-50 years old	Chief Physician	I have never heard of it at all.	2-10 seconds	2within two seconds	very agreeable	Willing to try, but need to understand specific technical details.
91	2025/7/30 18:29:27	62秒	微信	N/A	183.196.88.196(河北-邯郸)	50-60 years old	Chief Physician	I've heard of it, but I'm not sure about its specific meaning.	2-10 seconds	2-10 seconds	I strongly agree	Willing to try, but need to understand specific technical details.
92	2025/7/30 18:31:04	73秒	微信	N/A	183.197.83.144(河北-邯郸)	41-50 years old	Attending physician	Generally aware that artificial intelligence is involved in surgery-related work	2-10 seconds	2-10 seconds	I strongly agree	Willing to try, but need to understand specific technical details.
93	2025/7/30 18:35:55	67秒	微信	N/A	36.98.147.122(河北-石家庄)	31-40 years old	Attending physician	Generally aware that artificial intelligence is involved in surgery-related work	10-20 seconds	more than 20 seconds	very agreeable	Willing to try, but need to understand specific technical details.
94	2025/7/30 18:46:09	43秒	微信	N/A	218.12.17.142(河北-石家庄)	41-50 years old	Associate Chief Physician	I've heard of it, but I'm not sure about its specific meaning.	10-20 seconds	2-10 seconds	very agreeable	Willing to try, but need to understand specific technical details.
95	2025/7/30 18:46:45	15秒	微信	N/A	218.12.17.142(河北-石家庄)	41-50 years old	Associate Chief Physician	I've heard of it, but I'm not sure about its specific meaning.	10-20 seconds	2-10 seconds	very agreeable	Willing to try, but need to understand specific technical details.
96	2025/7/30 18:52:02	25秒	微信	N/A	39.144.84.246(河北-邯郸)	31-40 years old	physician	I've heard of it, but I'm not sure about its specific meaning.	2-10 seconds	10-20 seconds	I strongly agree	Very willing, believe in its advantages
97	2025/7/30 18:53:50	83秒	微信	N/A	221.193.212.211(河北-邯郸)	50-60 years old	Chief Physician	It is more clear about its basic concepts and application scenarios.	2-10 seconds	2-10 seconds	I strongly agree	Willing to try, but need to understand specific technical details.
98	2025/7/30 18:59:05	51秒	微信	N/A	182.51.86.224(河北-廊坊)	31-40 years old	Associate Chief Physician	Generally aware that artificial intelligence is involved in surgery-related work	Not found	2-10 seconds	very agreeable	Willing to try, but need to understand specific technical details.
99	2025/7/30 19:07:22	111秒	微信	N/A	27.128.3.211(河北-石家庄)	41-50 years old	Chief Physician	I've heard of it, but I'm not sure about its specific meaning.	more than 20 seconds	more than 20 seconds	very agreeable	Willing to try, but need to understand specific technical details.
100	2025/7/30 19:21:44	23秒	微信	N/A	27.128.3.211(河北-石家庄)	41-50 years old	Chief Physician	I've heard of it, but I'm not sure about its specific meaning.	more than 20 seconds	more than 20 seconds	very agreeable	Willing to try, but need to understand specific technical details.
101	2025/7/30 19:23:23	77秒	微信	N/A	222.222.7.131(河北-石家庄)	31-40 years old	Attending physician	I have never heard of it at all.	Not found	Not found	neutral (uncertain)	Willing to try, but need to understand specific technical details.
102	2025/7/30 19:24:19	54秒	微信	N/A	218.12.19.188(河北-石家庄)	41-50 years old	Attending physician	I've heard of it, but I'm not sure about its specific meaning.	Not found	10-20 seconds	very agreeable	Willing to try, but need to understand specific technical details.
103	2025/7/30 20:04:28	78秒	微信	N/A	39.144.85.196(河北-唐山)	41-50 years old	Associate Chief Physician	I've heard of it, but I'm not sure about its specific meaning.	Not found	2within two seconds	I strongly agree	Very willing, believe in its advantages
104	2025/7/30 20:31:37	61秒	微信	N/A	111.226.17.57(河北-邯郸)	50-60 years old	Associate Chief Physician	I've heard of it, but I'm not sure about its specific meaning.	10-20 seconds	2-10 seconds	very agreeable	Willing to try, but need to understand specific technical details.
105	2025/7/30 21:54:17	91秒	微信	N/A	106.117.15.48(河北-石家庄)	31-40 years old	Attending physician	I've heard of it, but I'm not sure about its specific meaning.	Not found	2within two seconds	I strongly agree	Very willing, believe in its advantages
106	2025/7/30 22:07:27	49秒	微信	N/A	183.198.45.107(河北-石家庄)	31-40 years old	Attending physician	I've heard of it, but I'm not sure about its specific meaning.	more than 20 seconds	10-20 seconds	very agreeable	Willing to try, but need to understand specific technical details.
107	2025/7/30 22:13:49	62秒	微信	N/A	106.119.29.0(河北-石家庄)	31-40 years old	physician	I've heard of it, but I'm not sure about its specific meaning.	within two seconds	2-10 seconds	I strongly agree	Very willing, believe in its advantages
